# Supplementary material for: The Effect of a Tropical Climate on Available Nutrient Resources to Springs in Ophiolite-Hosted, Deep Biosphere Ecosystems in the Philippines
Source: Front Microbiol. 2019 May 1;10:761. doi: 10.3389/fmicb.2019.00761 (PMC6504838; doi:10.3389/fmicb.2019.00761)
Supplement: Supplementary file 2 [file Table_2.xlsx]

## Sheet: water isotopes
Supplemental Table 2
Isotopic ratios of annual and seasonal precipitation for the Samail (Oman), Palawan, and Zambales (both in the Philippines) ophiolites. Data obtained from the OIPC (http://wateriso.utah.edu/waterisotopes/pages/data_access/oipc.html)
Shaded columns correspond with sampling months.
		annual	Jan	Feb	Mar	Apr	May	Jun	Jul	Aug	Sept	Oct	Nov	Dec
Samail	δ2H (‰, V-SMOW)	1	1	-7	6	9	19	-11	-17	-18	-40	8	8	-2
	δ18O (‰, V-SMOW)	-1.3	-1.7	-2	-0.6	-0.2	1.1	-1.5	-3.2	-3.1	-5.8	-0.8	-1	-1.7
Palawan	δ2H (‰, V-SMOW)	-43	-15	-13	-18	-21	-27	-42	-47	-34	-45	-38	-32	-24
	δ18O (‰, V-SMOW)	-6.4	-3.4	-2.8	-3.4	-3.9	-4.7	-6.5	-7.4	-5.6	-7	-6.2	-5.3	-4.4
Zambales	δ2H (‰, V-SMOW)	-44	-24	-19	-22	-18	-29	-36	-42	-38	-46	-36	-31	-30
	δ18O (‰, V-SMOW)	-6.6	-4.1	-3.3	-3.6	-3.1	-4.7	-5.8	-6.4	-5.8	-7	-5.6	-4.9	-4.9
																Averages
Difference Palawan/Samail		-5.1	-1.7	-0.8	-2.8	-3.7	-5.8	-5	-4.2	-2.5	-1.2	-5.4	-4.3	-2.7		-3.47692
Differnce Zambales/Samail		-5.3	-2.4	-1.3	-3	-2.9	-5.8	-4.3	-3.2	-2.7	-1.2	-4.8	-3.9	-3.2		-3.38462
